# Supplementary material for: Species-Wide Variation in Shoot Nitrate Concentration, and Genetic Loci Controlling Nitrate, Phosphorus and Potassium Accumulation in Brassica napus L
Source: Front Plant Sci. 2018 Oct 16;9:1487. doi: 10.3389/fpls.2018.01487 (PMC6198146; doi:10.3389/fpls.2018.01487)
Supplement: Supplementary file 8 [file Table_1.XLSX]

## Sheet: Supplementary table 1
Supplementary table 1. Leaf nitrate, phosphorus and potassium concentration genotype means across 383 genotypes of the RIPR diversity population. All means are REML corrected in GenStat as per the models [ion_chromatography_analysis_run_number + (accession_name*replicate_block)] for leaf nitrate and [(replicate_block/sub_block)+(accession_id*rep)] for leaf phosphorus and potassium concentration d…
Accession_id!	Accession_name!	Cultivar_names!	Crop_growth_habit!	Leaf NO3- (mg/kg)	Leaf P (mg/kg)	Leaf K (mg/kg)
a-0000001	BnASSYST-001	Alesi	Winter OSR	1634	5493	39513
a-0000002	BnASSYST-002	Remy	Winter OSR	1347	4689	39569
a-0000003	BnASSYST-003	Robust	Winter OSR	1132	4717	42537
a-0000004	BnASSYST-004	Alaska	Winter OSR	1055	4483	35397
a-0000005	BnASSYST-005	Pirola	Winter OSR	1110	5025	40390
a-0000007	BnASSYST-007	Milena	Winter OSR	876	4558	39189
a-0000008	BnASSYST-008	Allure	Winter OSR	1432	4975	39947
a-0000009	BnASSYST-009	Agalon	Winter OSR	928	5039	33972
a-0000011	BnASSYST-011	Picasso	Winter OSR	729	5038	35904
a-0000012	BnASSYST-012	Lord	Winter OSR	1070	4353	39813
a-0000014	BnASSYST-014	Rodeo	Winter OSR	1250	4729	38291
a-0000015	BnASSYST-015	Rapid	Winter OSR	1173	4266	40193
a-0000016	BnASSYST-016	Boston	Winter OSR	1506	4731	36018
a-0000017	BnASSYST-017	Escort	Winter OSR	1438	3892	35036
a-0000018	BnASSYST-018	Montego	Winter OSR	1791	5698	45452
a-0000020	BnASSYST-020	Pacific	Winter OSR	511	5307	41901
a-0000021	BnASSYST-021	Savannah	Winter OSR	1080	3896	36164
a-0000022	BnASSYST-022	Missouri	Winter OSR	1512	4566	34790
a-0000023	BnASSYST-023	Manitoba	Winter OSR	893	4665	38735
a-0000024	BnASSYST-024	Ladoga	Winter OSR	751	4278	37700
a-0000025	BnASSYST-025	Atlantic	Winter OSR	1068	4181	38190
a-0000026	BnASSYST-026	Cooper	Winter OSR	878	4616	38564
a-0000027	BnASSYST-027	Licapo	Winter OSR	1075	4232	41656
a-0000028	BnASSYST-028	Capitol	Winter OSR	1358	4732	43405
a-0000029	BnASSYST-029	Idol	Winter OSR	1043	5210	42425
a-0000030	BnASSYST-030	Vivol	Winter OSR	999	4171	34799
a-0000031	BnASSYST-031	BRISTOL	Winter OSR	1452	4706	42655
a-0000032	BnASSYST-032	Lirajet	Winter OSR	447	4219	37156
a-0000033	BnASSYST-033	Lisabeth	Winter OSR	618	4079	34270
a-0000034	BnASSYST-034	Lipid	Winter OSR	897	4496	36140
a-0000035	BnASSYST-035	Lipton	Winter OSR	1267	4234	44144
a-0000036	BnASSYST-036	Lisek	Winter OSR	1116	4782	39541
a-0000037	BnASSYST-037	Contact	Winter OSR	807	3911	39732
a-0000038	BnASSYST-038	Lion	Winter OSR	1004	3958	40296
a-0000039	BnASSYST-039	OASE	Winter OSR	857	5066	33589
a-0000040	BnASSYST-040	Apex	Winter OSR	1128	4742	39216
a-0000042	BnASSYST-042	Magnum	Winter OSR	1422	5020	47455
a-0000044	BnASSYST-044	Laser	Winter OSR	798	4482	37798
a-0000045	BnASSYST-045	Fortis	Winter OSR	1156	4306	39862
a-0000046	BnASSYST-046	Smart	Winter OSR	988	4552	41068
a-0000047	BnASSYST-047	Roxet	Winter OSR	1175	5131	37131
a-0000048	BnASSYST-048	NK Bravour	Winter OSR	1042	5068	34964
a-0000049	BnASSYST-049	NK Fair	Winter OSR	587	4441	39337
a-0000050	BnASSYST-050	Aviso	Winter OSR	789	4218	35564
a-0000051	BnASSYST-051	Sansibar	Winter OSR	714	4848	41940
a-0000052	BnASSYST-052	SWGospel	Winter OSR	2078	4710	43815
a-0000053	BnASSYST-053	Verona	Winter OSR	850	4832	36844
a-0000054	BnASSYST-054	Tenor	Winter OSR	1093	5123	39712
a-0000055	BnASSYST-055	Expert	Winter OSR	1207	4549	39666
a-0000056	BnASSYST-056	Musette	Winter OSR	1089	5231	38983
a-0000057	BnASSYST-057	Kvintett	Winter OSR	974	4563	42941
a-0000058	BnASSYST-058	Falstaff	Winter OSR	713	4024	35892
a-0000059	BnASSYST-059	SW Sinatra	Winter OSR	1091	4262	39070
a-0000060	BnASSYST-060	Viking	Winter OSR	793	4736	40533
a-0000061	BnASSYST-061	Aragon	Winter OSR	1154	4992	39623
a-0000062	BnASSYST-062	Aurum	Winter OSR	675	4777	39162
a-0000065	BnASSYST-065	Rasmus	Winter OSR	616	4522	39554
a-0000066	BnASSYST-066	Gefion	Winter OSR	1415	3720	48796
a-0000067	BnASSYST-067	Nugget	Winter OSR	1112	4737	43511
a-0000068	BnASSYST-068	Zephir	Winter OSR	878	4444	38547
a-0000069	BnASSYST-069	SLM 0413	Winter OSR	523	3914	36640
a-0000070	BnASSYST-070	SLM 0512	Winter OSR	1573	4813	45709
a-0000071	BnASSYST-071	LSF 0519	Winter OSR	1386	4405	37459
a-0000072	BnASSYST-072	Beluga	Winter OSR	1567	4888	40875
a-0000073	BnASSYST-073	Amor	Winter OSR	903	4631	41637
a-0000074	BnASSYST-074	Ascona	Winter OSR	638	4673	39847
a-0000075	BnASSYST-075	Campari	Winter OSR	1613	4471	45715
a-0000076	BnASSYST-076	Caramba	Winter OSR	416	3675	33363
a-0000077	BnASSYST-077	Duell	Winter OSR	1009	4720	48924
a-0000078	BnASSYST-078	Express 617	Winter OSR	519	4406	35742
a-0000079	BnASSYST-079	Jessica	Winter OSR	1082	4512	40185
a-0000080	BnASSYST-080	Orlando	Winter OSR	989	4668	40121
a-0000081	BnASSYST-081	Pollen	Winter OSR	832	5204	37097
a-0000082	BnASSYST-082	Prince	Winter OSR	713	3290	27697
a-0000083	BnASSYST-083	Wotan	Winter OSR	702	4863	39746
a-0000084	BnASSYST-084	NK Nemax	Winter OSR	469	4346	35076
a-0000085	BnASSYST-085	NK Passion	Winter OSR	1083	4249	39770
a-0000089	BnASSYST-089	AMBER X COMMANCHE DH LINE	Winter OSR	864	4851	40307
a-0000090	BnASSYST-090	APEX-93_5 X GINYOU_3 DH LINE	Winter OSR	1190	5841	45882
a-0000091	BnASSYST-091	BIENVENU DH4	Winter OSR	848	3973	43648
a-0000093	BnASSYST-093	CANBERRA x COURAGE DH LINE	Winter OSR	1702	4225	45409
a-0000096	BnASSYST-096	HANSEN X GASPARD DH LINE	Winter OSR	1177	4583	40562
a-0000097	BnASSYST-097	MADRIGAL x RECITAL DH LINE	Winter OSR	1309	5080	42017
a-0000098	BnASSYST-098	RAFAL DH1	Winter OSR	1043	4602	38999
a-0000099	BnASSYST-099	TAPIDOR DH	Winter OSR	1052	4671	42315
a-0000101	BnASSYST-101	EUROL	Winter OSR	931	4431	40507
a-0000102	BnASSYST-102	Lesira	no	1383	4848	34919
a-0000105	BnASSYST-105	LICROWN X EXPRESS DH LINE	Winter OSR	895	4541	35547
a-0000106	BnASSYST-106	SHANNON x WINNER DH LINE	Winter OSR	1004	4878	37615
a-0000107	BnASSYST-107	JANETZKIS SCHLESISCHER	Winter OSR	1060	4361	36877
a-0000108	BnASSYST-108	LEMBKES MALCHOWER (LENORA)	Winter OSR	394	4002	35364
a-0000109	BnASSYST-109	NORIN	Winter OSR	1200	5072	42144
a-0000110	BnASSYST-110	OLIMPIADE	Winter OSR	2499	4624	46285
a-0000112	BnASSYST-112	Mansholt	no	818	4902	37428
a-0000113	BnASSYST-113	Samourai	Winter OSR	533	4048	40624
a-0000114	BnASSYST-114	Sollux	Winter OSR	1063	3968	44505
a-0000115	BnASSYST-115	Akela	Winter OSR	821	4390	43729
a-0000116	BnASSYST-116	Erox	Winter OSR	1708	4023	40868
a-0000117	BnASSYST-117	Maplus	Winter OSR	959	4503	39007
a-0000118	BnASSYST-118	Askari	Winter OSR	1614	5355	43747
a-0000119	BnASSYST-119	Lirabon	Winter OSR	1324	4506	42742
a-0000121	BnASSYST-121	JetNeuf	Winter OSR	1730	4497	38032
a-0000122	BnASSYST-122	Cobra	Winter OSR	1674	4696	42259
a-0000123	BnASSYST-123	Falcon	Winter OSR	1193	4502	37676
a-0000124	BnASSYST-124	Mohican	Winter OSR	1092	4274	38691
a-0000125	BnASSYST-125	Flip	Winter OSR	712	4748	35175
a-0000126	BnASSYST-126	Zenith	no	1249	3934	39256
a-0000127	BnASSYST-127	Phil	Winter OSR	1103	4625	38994
a-0000128	BnASSYST-128	Leopard	Winter OSR	1024	3964	39376
a-0000129	BnASSYST-129	RESYN-H048	Winter OSR	1195	4756	43423
a-0000130	BnASSYST-130	Resyn-Gš S4	Winter OSR	1131	4983	42072
a-0000131	BnASSYST-131	Resyn-Gš H226	no	1473	5022	54329
a-0000132	BnASSYST-132	Anja	Winter OSR	650	4960	40950
a-0000133	BnASSYST-133	Baltia	Winter OSR	1116	4936	43478
a-0000135	BnASSYST-135	Brink	Winter OSR	1080	4902	45346
a-0000136	BnASSYST-136	Ceres	Winter OSR	914	4730	39298
a-0000137	BnASSYST-137	Coriander	Winter OSR	1771	5633	48403
a-0000138	BnASSYST-138	Diamant	Winter OSR	1091	4428	44687
a-0000139	BnASSYST-139	Dippes	Winter OSR	1221	4810	44143
a-0000140	BnASSYST-140	Doral	Winter OSR	1990	5548	48452
a-0000141	BnASSYST-141	Edita	Winter OSR	1579	4305	46941
a-0000143	BnASSYST-143	Gross-Luesewitzer	Winter OSR	1715	4679	46408
a-0000144	BnASSYST-144	GŸlzower …lquell	Winter OSR	1201	4175	42818
a-0000145	BnASSYST-145	Hokkai 3-Go	Winter OSR	1853	4807	43734
a-0000146	BnASSYST-146	Janpol	Winter OSR	942	5122	39628
a-0000147	BnASSYST-147	Jantar	Winter OSR	1118	4289	38419
a-0000148	BnASSYST-148	Jupiter	Winter OSR	1059	4305	38441
a-0000149	BnASSYST-149	Krapphauser	Winter OSR	1306	3931	39790
a-0000150	BnASSYST-150	Kromerska	Winter OSR	1061	4306	40834
a-0000151	BnASSYST-151	Librador	Winter OSR	890	4427	42725
a-0000152	BnASSYST-152	Libritta	Winter OSR	654	4851	40279
a-0000153	BnASSYST-153	Liglory	Winter OSR	888	4399	35692
a-0000154	BnASSYST-154	Liporta	Winter OSR	1467	4203	42705
a-0000155	BnASSYST-155	Lirafit	Winter OSR	1457	4766	40732
a-0000156	BnASSYST-156	Lirakotta	Winter OSR	790	5138	36795
a-0000157	BnASSYST-157	Madora	Winter OSR	1152	4955	38259
a-0000160	BnASSYST-160	Matador	Winter OSR	1153	4430	37365
a-0000161	BnASSYST-161	Mestnij	Winter OSR	1557	4115	36602
a-0000162	BnASSYST-162	Moldavia	Winter OSR	1491	3778	39753
a-0000163	BnASSYST-163	Mytnickij	Winter OSR	940	4815	37525
a-0000164	BnASSYST-164	Nemertschanskij 1	Winter OSR	1647	4284	44363
a-0000165	BnASSYST-165	Norde	Winter OSR	1088	4439	44463
a-0000166	BnASSYST-166	Panter	Winter OSR	1170	4513	38739
a-0000168	BnASSYST-168	Ramses	Winter OSR	1141	4960	42465
a-0000169	BnASSYST-169	Sarepta	Winter OSR	1335	4257	44096
a-0000170	BnASSYST-170	Skrzeszowicki	Winter OSR	1589	4784	42981
a-0000171	BnASSYST-171	Skziverskij	Winter OSR	1594	4974	45085
a-0000172	BnASSYST-172	Slovenska Krajova	Winter OSR	1483	5140	41543
a-0000173	BnASSYST-173	Sobotkowski	Winter OSR	1931	5340	46875
a-0000174	BnASSYST-174	Sonnengold	Winter OSR	1260	4301	43698
a-0000175	BnASSYST-175	Start	Winter OSR	707	5110	41821
a-0000176	BnASSYST-176	Trebicska	Winter OSR	918	4893	45294
a-0000178	BnASSYST-178	Vinnickij 15/59	Winter OSR	1359	5285	43100
a-0000179	BnASSYST-179	Wolynski	Winter OSR	1878	5043	46879
a-0000180	BnASSYST-180	V8	Winter OSR	1236	4874	39699
a-0000183	BnASSYST-183	K26-96	Winter OSR	762	4399	36288
a-0000184	BnASSYST-184	R53	no	1781	5292	45440
a-0000185	BnASSYST-185	CANARD	Fodder	767	4535	34981
a-0000186	BnASSYST-186	MOANA, MOANA RAPE	no	2090	4748	38781
a-0000187	BnASSYST-187	WINFRED	no	1120	5110	43216
a-0000188	BnASSYST-188	EMERALD	Fodder	1221	5750	41332
a-0000189	BnASSYST-189	FORA	Fodder	838	5470	33406
a-0000190	BnASSYST-190	Aphid Resistant Rape	Fodder	1478	5067	42430
a-0000191	BnASSYST-191	Binera	no	1035	4832	42903
a-0000193	BnASSYST-193	Dwarf Essex	Fodder	1292	4488	34103
a-0000194	BnASSYST-194	English Giant	no	1574	5038	42876
a-0000195	BnASSYST-195	LiragrŸn	no	783	4827	39556
a-0000196	BnASSYST-196	Michinaku natane	no	2950	4396	46841
a-0000197	BnASSYST-197	Nunsdale	no	781	5100	39346
a-0000199	BnASSYST-199	Parapluie	no	479	5179	35399
a-0000200	BnASSYST-200	Samo	Fodder	944	4540	37276
a-0000201	BnASSYST-201	Silona	no	959	4072	42531
a-0000202	BnASSYST-202	Chuosenshu	no	1205	4709	38457
a-0000203	BnASSYST-203	Taisetsu	no	1655	4891	47030
a-0000204	BnASSYST-204	Q100	no	1064	5036	40711
a-0000206	BnASSYST-206	BRAUNER SCHNITTKOHL	no	1283	4971	39962
a-0000207	BnASSYST-207	CHEMBERE DZAGUMHANA	no	1161	4857	39469
a-0000208	BnASSYST-208	COUVE NABICA	no	2204	4260	45616
a-0000209	BnASSYST-209	RAGGED JACK	Kale	638	4893	35627
a-0000210	BnASSYST-210	RED RUSSIAN	Kale	819	4847	41911
a-0000211	BnASSYST-211	SIBERISCHE BOERENKOOL	Kale	455	4002	33093
a-0000212	BnASSYST-212	SLAPSKA, SLAPY	no	827	4405	40320
a-0000213	BnASSYST-213	ABUKUMA NATANE	Winter OSR	1033	4772	41901
a-0000214	BnASSYST-214	PI271452	no	2233	4494	41403
a-0000216	BnASSYST-216	E94197	no	1520	4588	39032
a-0000217	BnASSYST-217	EVVIN	no	1678	4507	44463
a-0000218	BnASSYST-218	GROENE GRONINGER SNIJMOES	no	736	3444	32875
a-0000219	BnASSYST-219	GR†NER SCHNITTKOHL	no	932	4899	36048
a-0000221	BnASSYST-221	RAPID CYCLING RAPE (CrGC5)	no	1729	5062	43982
a-0000222	BnASSYST-222	RUSSIAN KALE	no	805	4761	42891
a-0000224	BnASSYST-224	WILD ACCESSION	no	812	5166	42243
a-0000226	BnASSYST-229	SWU Chinese 1	Semiwinter OSR	1834	5174	35914
a-0000227	BnASSYST-230	SWU Chinese 2	Semiwinter OSR	1966	4288	45370
a-0000228	BnASSYST-231	SWU Chinese 3	Semiwinter OSR	2191	5105	48844
a-0000229	BnASSYST-232	SWU Chinese 5	no	978	5451	35721
a-0000232	BnASSYST-235	SWU Chinese 8	Semiwinter OSR	1478	4523	44669
a-0000233	BnASSYST-236	SWU Chinese 9	Semiwinter OSR	1981	4824	44186
a-0000234	BnASSYST-237	Zhouyou	Semiwinter OSR	1466	4569	37738
a-0000235	BnASSYST-238	Drakkar	Spring OSR	1226	5394	33046
a-0000236	BnASSYST-239	STELLAR DH	Spring OSR	1198	4750	39782
a-0000237	BnASSYST-240	WESTAR DH	Spring OSR	1919	4790	43311
a-0000238	BnASSYST-241	YUDAL	Spring OSR	2808	5460	43704
a-0000239	BnASSYST-242	BRUTOR	Spring OSR	1710	4136	42531
a-0000241	BnASSYST-244	COMET	Spring OSR	1626	5484	36412
a-0000242	BnASSYST-245	CRESOR	Spring OSR	1962	5003	43746
a-0000247	BnASSYST-250	INDUSTRY	Spring OSR	1879	4715	34571
a-0000248	BnASSYST-251	KARAT	Spring OSR	1237	4810	44227
a-0000249	BnASSYST-252	MARINKA	Spring OSR	1677	5685	40278
a-0000250	BnASSYST-253	NIKLAS	Spring OSR	1156	5243	42281
a-0000251	BnASSYST-254	TARGET	Spring OSR	1314	5048	44868
a-0000253	BnASSYST-256	KAROO-057DH	Spring OSR	2860	5194	45956
a-0000254	BnASSYST-257	MONTY-028DH	Spring OSR	3070	5198	48331
a-0000255	BnASSYST-258	N01D-1330	Spring OSR	959	4667	45691
a-0000256	BnASSYST-259	N02D-1952	Spring OSR	2461	4073	43832
a-0000257	BnASSYST-260	SURPASS400-024DH	Spring OSR	2315	3903	26228
a-0000258	BnASSYST-261	CUBS ROOT	Spring OSR	2795	5611	44113
a-0000259	BnASSYST-262	DUX	Spring OSR	879	5046	41319
a-0000260	BnASSYST-263	ERGLU	Spring OSR	830	5060	33934
a-0000261	BnASSYST-264	HELIOS	Spring OSR	1230	4660	36075
a-0000262	BnASSYST-265	KROKO	Spring OSR	828	4268	45104
a-0000264	BnASSYST-267	LINETTA	Spring OSR	1754	6179	44230
a-0000265	BnASSYST-268	MAZOWIECKI	Spring OSR	1258	4888	38741
a-0000266	BnASSYST-269	TANTAL	no	1775	4709	36416
a-0000267	BnASSYST-270	WEIHENSTEPHANER	Spring OSR	1392	6006	42410
a-0000268	BnASSYST-271	Liho	no	1757	3788	37731
a-0000269	BnASSYST-272	Alku	Spring OSR	1722	5519	40236
a-0000270	BnASSYST-273	Bronowski	Spring OSR	1050	4678	39733
a-0000271	BnASSYST-274	Ceska Krajova	Spring OSR	624	4203	32055
a-0000272	BnASSYST-275	Duplo	Spring OSR	2976	4214	38784
a-0000273	BnASSYST-276	Janetzkis Sommerraps	Spring OSR	940	4847	38658
a-0000274	BnASSYST-277	Line	Spring OSR	1620	5340	40083
a-0000275	BnASSYST-278	Marnoo	Spring OSR	2102	5300	42419
a-0000276	BnASSYST-279	Nugget	Spring OSR	2118	5037	44675
a-0000277	BnASSYST-280	Olga	Spring OSR	1491	5144	42720
a-0000278	BnASSYST-281	Spaeths Zollerngold	Spring OSR	1719	5138	44426
a-0000279	BnASSYST-282	SvalšfÕs Gulle	Spring OSR	2300	4987	45044
a-0000280	BnASSYST-283	Topas	no	1244	5247	43749
a-0000281	BnASSYST-284	Tribute	Spring OSR	1838	4719	45715
a-0000282	BnASSYST-285	Wesway	Spring OSR	1570	4193	44950
a-0000283	BnASSYST-286	Fido	Spring OSR	1584	4649	41824
a-0000284	BnASSYST-287	Oro	Spring OSR	2603	5383	42037
a-0000285	BnASSYST-288	Tower	Spring OSR	894	5178	39931
a-0000286	BnASSYST-289	Regina II	Spring OSR	1722	5844	38180
a-0000287	BnASSYST-290	Ability	no	1749	5287	44663
a-0000288	BnASSYST-291	Campino	Spring OSR	1624	5992	43378
a-0000289	BnASSYST-292	Clipper	Spring OSR	1993	5043	42610
a-0000290	BnASSYST-299	Larissa	Spring OSR	1624	5964	40317
a-0000291	BnASSYST-300	Magma	Spring OSR	2005	4355	46775
a-0000292	BnASSYST-301	Monty	Spring OSR	2134	4936	41400
a-0000293	BnASSYST-302	Mozart	Spring OSR	2745	6073	43038
a-0000294	BnASSYST-305	Pauline	Spring OSR	2747	4848	51141
a-0000295	BnASSYST-306	Sophia	Spring OSR	1375	4641	41866
a-0000296	BnASSYST-307	Tribune	Spring OSR	1853	4938	32444
a-0000297	BnASSYST-308	Trigold	Spring OSR	1267	4698	43327
a-0000298	BnASSYST-309	Rivette	Spring OSR	1215	5354	40884
a-0000300	BnASSYST-312	Adamo	Spring OSR	1366	5025	43206
a-0000301	BnASSYST-313	Altex	Spring OSR	1665	4879	44528
a-0000302	BnASSYST-314	Andor	Spring OSR	1781	4521	49217
a-0000303	BnASSYST-315	Astor	Spring OSR	2889	5042	43889
a-0000305	BnASSYST-317	Bingo	Spring OSR	1403	4915	39920
a-0000306	BnASSYST-318	Callypso	Spring OSR	1054	5230	35792
a-0000307	BnASSYST-319	Concord	Spring OSR	1047	5101	39358
a-0000308	BnASSYST-320	Conny	Spring OSR	1381	4687	39921
a-0000309	BnASSYST-321	Czyzowska	Spring OSR	2017	5223	35729
a-0000310	BnASSYST-322	Daichousen (fuku)	Spring OSR	2507	5420	49186
a-0000311	BnASSYST-323	Daichousen (mizuyasu)	Spring OSR	2157	4258	38440
a-0000312	BnASSYST-324	Daichousen (nakano)	Spring OSR	932	5400	43963
a-0000313	BnASSYST-325	Erake	Spring OSR	2119	4178	37909
a-0000314	BnASSYST-326	Furax	Spring OSR	1621	5338	44018
a-0000315	BnASSYST-327	Futura	no	575	3915	36324
a-0000316	BnASSYST-328	Galant	Spring OSR	1809	5140	42618
a-0000317	BnASSYST-329	Giant Xr707	Spring OSR	1810	3780	47670
a-0000318	BnASSYST-330	Gisora	Spring OSR	1681	5781	39568
a-0000321	BnASSYST-333	Granit	Spring OSR	1091	4450	44844
a-0000322	BnASSYST-334	Gulliver	Spring OSR	1143	5652	35760
a-0000323	BnASSYST-335	Hankkija's Lauri	Spring OSR	1335	5448	42559
a-0000326	BnASSYST-338	Kajsa	Spring OSR	638	3362	27162
a-0000327	BnASSYST-339	Korall	Spring OSR	2006	5310	37534
a-0000328	BnASSYST-340	Korinth	Spring OSR	1330	5008	46636
a-0000329	BnASSYST-341	Kosa	Spring OSR	1658	5226	41855
a-0000330	BnASSYST-342	Kruglik	Spring OSR	2462	4738	48526
a-0000332	BnASSYST-344	Lirafox	Spring OSR	2720	4549	47811
a-0000333	BnASSYST-345	Lirasol	Spring OSR	2447	4940	42945
a-0000334	BnASSYST-346	Liraspa	Spring OSR	1164	5015	38232
a-0000335	BnASSYST-347	Lirawell	Spring OSR	1794	5019	33104
a-0000336	BnASSYST-348	Lisandra	Spring OSR	1621	5353	36375
a-0000337	BnASSYST-349	Loras	Spring OSR	1509	5563	33981
a-0000338	BnASSYST-350	Mali	Spring OSR	932	4567	35783
a-0000339	BnASSYST-351	Maris Haplona	Spring OSR	1782	4800	46728
a-0000340	BnASSYST-352	Masora	Spring OSR	1480	5485	42703
a-0000342	BnASSYST-354	Miyauchi Na	Spring OSR	1617	5117	40638
a-0000343	BnASSYST-355	Mlochowski	Spring OSR	1503	5054	37689
a-0000345	BnASSYST-357	Nakate Chousen	Spring OSR	2954	4997	38074
a-0000346	BnASSYST-358	Nosovskij 9	Spring OSR	983	4427	36773
a-0000347	BnASSYST-359	Odin	Spring OSR	1616	5050	40375
a-0000348	BnASSYST-360	Olivia	Spring OSR	1713	4998	45792
a-0000349	BnASSYST-361	Omega	Spring OSR	2107	6526	41707
a-0000350	BnASSYST-362	Optima	Spring OSR	1121	4663	44931
a-0000351	BnASSYST-363	Orpal	Spring OSR	975	4670	40355
a-0000352	BnASSYST-364	Orriba	Spring OSR	874	4433	41456
a-0000353	BnASSYST-365	Pera	Spring OSR	2004	4496	39885
a-0000354	BnASSYST-366	Pivot	Spring OSR	1708	5539	42198
a-0000355	BnASSYST-367	Pobeda	Spring OSR	1128	5415	37609
a-0000356	BnASSYST-368	Puma	Spring OSR	1939	5502	46326
a-0000357	BnASSYST-369	Pura	Spring OSR	1255	5847	36317
a-0000359	BnASSYST-371	Reston	Spring OSR	1752	4338	40625
a-0000360	BnASSYST-372	Rsio	Spring OSR	1646	4193	36503
a-0000361	BnASSYST-373	Rucabo	Spring OSR	1651	4568	42810
a-0000362	BnASSYST-374	Sabine	Spring OSR	1478	5208	36567
a-0000365	BnASSYST-377	Sv 705152	Spring OSR	1459	4001	43892
a-0000366	BnASSYST-378	Sv 706118	Spring OSR	1684	5211	43346
a-0000367	BnASSYST-379	Sv 716	Spring OSR	1429	5990	47444
a-0000368	BnASSYST-380	Sv 75716	Spring OSR	695	5301	33906
a-0000369	BnASSYST-381	Tanka	Spring OSR	1131	5022	43504
a-0000370	BnASSYST-382	Toro	Spring OSR	1202	4424	41909
a-0000371	BnASSYST-383	Triton	Spring OSR	1613	4934	42487
a-0000372	BnASSYST-384	Uranus	Spring OSR	1020	5512	40643
a-0000376	BnASSYST-388	Vega	Spring OSR	1325	4733	44341
a-0000378	BnASSYST-390	Wesbell	Spring OSR	2076	5545	47832
a-0000380	BnASSYST-392	Wesreo	Spring OSR	1577	5107	44706
a-0000381	BnASSYST-393	Wesroona	Spring OSR	2258	5254	39347
a-0000382	BnASSYST-394	Willi	Spring OSR	1193	4274	36077
a-0000383	BnASSYST-395	Ww 1286	Spring OSR	1862	5105	38751
a-0000385	BnASSYST-397	Ww1289	Spring OSR	2083	4558	42498
a-0000386	BnASSYST-398	Zachodni	Spring OSR	1438	5332	40487
a-0000387	BnASSYST-399	Zairai Chousenshu	Spring OSR	1283	5531	44833
a-0000388	BnASSYST-400	Zephyr	no
a-0000389	BnASSYST-401	VIGE DH1	Swede	930	4860	38330
a-0000391	BnASSYST-403	FORTIN FAMILY	no	727	4587	40025
a-0000393	BnASSYST-405	KOHALIK SININE	no	928	4612	36126
a-0000394	BnASSYST-406	LORD DERBY	no	728	4312	34892
a-0000395	BnASSYST-407	TURNIP/RUTABAGA HYBRID	Swede	780	3532	40457
a-0000396	BnASSYST-408	VOGESA	Swede	734	4999	43382
a-0000397	BnASSYST-409	BRONZE TOP	no	1478	5118	38570
a-0000398	BnASSYST-410	HUGUENOT	no	665	4927	40071
a-0000399	BnASSYST-411	JAUNE A COLLET VERT	Swede	465	3522	41455
a-0000401	BnASSYST-413	PIKE	Swede	747	4714	42302
a-0000402	BnASSYST-414	SENSATION NZ	Swede	392	3987	40005
a-0000403	BnASSYST-415	Wilhelmsburger	Swede	1774	4917	33224
a-0000405	BnASSYST-417	Aberdeenshire Prize	no	958	4323	38926
a-0000406	BnASSYST-418	Altasweet	Swede	491	3740	40526
a-0000409	BnASSYST-421	Bangholm PT	Swede	1449	5043	42838
a-0000411	BnASSYST-423	Britannia	Swede	1767	4396	42935
a-0000412	BnASSYST-424	Conqueror Bronze Green Top	Swede	720	3837	30597
a-0000414	BnASSYST-426	Drummonds Purple Top	Swede	667	4156	32732
a-0000415	BnASSYST-427	Essex Model	Swede	779	4723	40047
a-0000418	BnASSYST-430	Parkside	Swede	974	4408	30600
a-0000419	BnASSYST-431	Peerless (Acme)	Swede	611	4036	32527
a-0000420	BnASSYST-432	Purple Top	Swede	1091	3922	40293
a-0000421	BnASSYST-433	Scotia	Swede	857	3614	39271
a-0000422	BnASSYST-434	Tankard Bronze Top	Swede	858	4313	34725
a-0000423	BnASSYST-435	The Bell	Swede	1019	4450	39735
a-0000424	BnASSYST-436	Tina	Swede	1665	4549	32827
a-0000426	BnASSYST-438	YORK	Swede	748	4590	40698
a-0000430	BnASSYST-442	Hollandse Gele Roodkop	no	368	4219	29267
a-0000431	BnASSYST-443	Brandhaug	Swede	441	4012	36085
a-0000433	BnASSYST-445	Laugabolsrofa	Swede	891	4397	38682
a-0000435	BnASSYST-447	Rotabaggeue	Swede	1040	3916	36836
a-0000439	BnASSYST-451	Kalfafellsrofa	Swede	660	3975	36866
a-0000440	BnASSYST-452	Magres Pajberg	Swede	805	4225	35398
a-0000441	BnASSYST-453	Sator Oetofte	no	1028	4194	39247
a-0000442	BnASSYST-454	Troendersk Kvithamar	Swede	670	3742	38389
a-0000497	BnASSYST-509	Cabernet	Winter OSR	1116	5030	37536
a-0000498	BnASSYST-510	Cabriolet	Winter OSR	1052	4945	40747
a-0000499	BnASSYST-511	Castille	Winter OSR	1294	5495	41837
a-0000500	BnASSYST-512	Catana	Winter OSR	1146	5338	40639
a-0000501	BnASSYST-513	Chuanyou 2	Semiwinter OSR	1458	4474	39853
a-0000502	BnASSYST-514	Dimension	Winter OSR	728	4180	44226
a-0000504	BnASSYST-516	Flash	Winter OSR
a-0000505	BnASSYST-517	Huron x Navajo	Winter OSR	857	4886	40429
a-0000506	BnASSYST-518	Inca x Contact	Winter OSR	1405	5152	41671
a-0000508	BnASSYST-520	Ningyou 7	Semiwinter OSR	1700	4075	47764
a-0000509	BnASSYST-521	Palmedor	Winter OSR	1625	5856	43653
a-0000510	BnASSYST-522	POH 285, Bolko	Winter OSR	740	4600	36021
a-0000511	BnASSYST-523	Quinta	Winter OSR	1956	4502	49016
a-0000512	BnASSYST-524	Rocket	Winter OSR	968	4413	37516
a-0000514	BnASSYST-526	Shengliyoucai	Semiwinter OSR	1903	5055	46671
a-0000515	BnASSYST-527	Temple	Winter OSR	1373	4767	34806
a-0000516	BnASSYST-528	Vision	Winter OSR	1178	4914	43888
a-0000517	BnASSYST-529	Xiangyou 15	Semiwinter OSR	1564	4335	44006
a-0000518	BnASSYST-530	Zhongshuang II	Semiwinter OSR	1980	4650	50157
a-0000519	Bronze-535	Bronze-535	Winter OSR	951	4791	38819
a-0000521	Cracker-531	Cracker-531	Winter OSR	1414	4917	40851
